# Supplementary material for: Comprehensive assessment of miniature CRISPR-Cas12f nucleases for gene disruption
Source: Nat Commun. 2022 Sep 24;13:5623. doi: 10.1038/s41467-022-33346-1 (PMC9509373; doi:10.1038/s41467-022-33346-1)
Supplement: Supplementary file 6 — Supplementary Data 2 [file 41467_2022_33346_MOESM6_ESM.xlsx]

## Sheet: Supplementary Data 2
	Genome-wide off-target sequences and loci identified by PEM-Seq.
	Locus/Number		Chr.	Start	End	Target Sequence	Hits (Region)	Cleavage%
	VEGFA_2	SpCas9-T2-on target	Chr6	43704076	43704095	GCTCTCAAGACCCACAATCC AGG	128467	—
		SpCas9-T2-off target 1	Chr12	5768525	5768545	TTTCTCAAGACCCACAATTC AGG	993	0.00773
		SpCas9-T2-off target 2	Chr17	40350846	40350866	CAACTCAAGACCCACAAGCC TGG	561	0.004367
		SpCas9-T2-off target 3	Chr6	167385155	167385175	CACCTCAGGACCCACAATCC ATG	3	2.3e-05
		SpCas9-T2-off target 4	Chr20	56719366	56719386	ACTTTCAAGTCACACAATCC TGG	3	2.3e-05
		AsCas12a-T2-on target	Chr6	43704077	43704096	TTTG CTCTCAAGACCCACAATCCA	145370	—
		AsCas12a-T2-off target 1	Chr12	5768526	5768546	TCCT TTCTCAAGACCCACAATTCA	4	2.8e-05
		LbCas12a-T2- on target	Chr6	43704077	43704096	TTTG CTCTCAAGACCCACAATCCA	63683	—
		LbCas12a-T2-off target 1	Chr12	5768526	5768546	TCCT TTCTCAAGACCCACAATTCA	5	7.9e-05
	COL8A1	SpCas9-T3-on target	Chr3	99731514	99731533	GATTCATTCTCAGTGCCATG GGG	223518	—
		SpCas9-T3-off target 1	Chr3	191808117	191808140	GATTCTTTCTCAGTGCCATG TGG	1796	0.008035
		SpCas9-T3-off target 2	Chr3	44524923	44524946	TATTCATTATCAGTGCAATG AGG	3	1.3e-05
		AsCas12a-T3-on target	Chr3	99731514	99731533	TTTA GATTCATTCTCAGTGCCATG	166787	—
		AsCas12a-T3-off target 1	Chr3	191808120	191808144	ATCA GATTCTTTCTCAGTGCCATG	11	6.6e-05
		LbCas12a-T3-on target	Chr3	99731514	99731533	TTTA GATTCATTCTCAGTGCCATG	210421	—
		LbCas12a-T3-off target 1	Chr3	191808120	191808144	ATCA GATTCTTTCTCAGTGCCATG	6	2.9e-05
		CasMINI-ge4.1-T3-on target	Chr3	99731514	99731533	TTTA GATTCATTCTCAGTGCCATG	346624	—
		CasMINI-ge4.1-T3-off target1	Chr3	97234982	97235006	CTTG TGTTCATTCTCAGTGCCAGC	44	0.000127
		CasMINI-ge4.1-T3-off target2	Chr3	9314881	9314905	TTCA GCTTCATTCTCAGTGCCTGG	60	0.000173
	NUDT16	SpCas9-T5-on target	Chr3	131387288	131387307	GGGGTAGAGGTACTCTACAG GGG	9163	—
		SpCas9-T5-off target 1	Chr15	53886688	53886711	GGAGTGGAGGAACTCTACAG TGG	103	0.011241
		SpCas9-T5-off target 2	ChrX	40052138	40052161	GGGGTGGAGCCACTCTACAG AGG	78	0.008512
		SpCas9-T5- off target 3	Chr4	93375166	93375189	AGGGTAAAGATACTCTAAAG TGG	75	0.008185
		SpCas9-T5-off target 4	Chr1	215557596	215557619	AGGGTAGAGGGACTCTCCAG TGG	23	0.00251
		LbCas12a-T5-on target	Chr3	131387288	131387307	TTTA GGGGTAGAGGTACTCTACAG	74582	—
		LbCas12a-T5-off target 1	Chr4	93375169	93375193	ATGG AGGGTAAAGATACTCTAAAG	17	0.000228
		LbCas12a-T5-off target 2	Chr15	53886684	53886708	TAGG GGAGTGGAGGAACTCTACAG	13	0.000174
		LbCas12a-T5-off target 3	ChrX	40052134	40052158	CACT GGGGTGGAGCCACTCTACAG	8	0.000107
		LbCas12a-T5-off target 4	Chr1	215557592	215557616	TGCA AGGGTAGAGGGACTCTCCAG	7	9.4e-05
		LbCas12a-T5-off target 5	Chr16	47650382	47650406	CTTA GGGGTAGAAGTACTCTAGCA	6	8e-05
		Un1Cas12f1-ge4.1-T5-on target	Chr3	131387288	131387307	TTTA GGGGTAGAGGTACTCTACAG	506575	—
		Un1Cas12f1-ge4.1-T5-off target1	Chr1	248945689	248945713	GTTA GGGGTAGGGGTAGGGTTAGG	3	6e-06
	HBB	SpCas9-T6-on target	Chr11	5227256	5227275	TCCCTCTAAGATATATCTCT TGG	167307	—
		SpCas9-T6-off target 1	Chr14	30894280	30894303	TCCCCCTAAGATATATATCT TGG	6	3.6e-05
		SpCas9-T6-off target 2	Chr14	30894275	30894298	GTAAACCAAGATATATATCT TAG	6	3.6e-05
		SpCas9-T6- off target 3	Chr5	51039730	51039753	TATCATTAAGATACACTTTT TGG	3	1.8e-05
	IFNγ	SpCas9-T7-on target	Chr12	68160024	68160043	TGTACCTCCCCACTTCGCCC TGG	153926	—
		SpCas9-T7-off target 1	Chr5	296312	296312	CACACCTCCCCACTTCACCC TGG	439	0.002852
		SpCas9-T7-off target 2	Chr1	176903446	176903469	GGTACATCCTCACTTCGCCC TGG	386	0.002508
		SpCas9-T7- off target 3	Chr5	1609355	1609378	CACACCTCCCCACTTCACCC TGG	175	0.001137
		SpCas9-T7- off target 4	Chr8	69331276	69331299	CACACCTCCCCACTTCACCC TGG	64	0.000416
		SpCas9-T7- off target 5	Chr2	239191147	239191170	CCCACCTCCCCACTTGGCCC AGG	5	3.2e-05
		LbCas12a-T7-on target	Chr12	68160027	68160046	TTTA CCAGGGCGAAGTGGGGAGGT	125986	—
		LbCas12a-T7-off target 1	Chr6	16803425	16803449	CTTT CCAGGGCAAAGCGGGGAGGA	3	2.4e-05
		Un1Cas12f1-ge4.1-T7-on target	Chr12	68160027	68160046	TTTA CCAGGGCGAAGTGGGGAGGT	106510	—
		Un1Cas12f1-ge4.1-T7-off target1	Chr12	61912705	61912729	TTTA CCAGGGGGAAGTGAACAGGA	4	3.8e-05
		CasMINI-ge4.1-T7-on target	Chr12	68160027	68160046	TTTA CCAGGGCGAAGTGGGGAGGT	50776	—
		CasMINI-ge4.1-T7-off target1	Chr12	61912705	61912729	TTTA CCAGGGGGAAGTGAACAGGA	144	0.002836
		CasMINI-ge4.1-T7-off target2	Chr12	54013547	54013571	ATTG CCAAGGTGAAGTGGGGAGTG	38	0.000748
	CLIC4	SpCas9-T8-on target	Chr1	24841135	24841154	CCCTGGCTACCTCCCCTACC CGG	116044	—
		SpCas9-T8-off target 1	Chr12	6782852	6782875	CCCTGCCCACCTCCCCTACC AGG	1977	0.017037
		SpCas9-T7-off target 2	Chr2	70456285	70456308	CCCTGCCCACCTCCCCTACC AGG	635	0.005472
		SpCas9-T8- off target 3	Chr17	17849994	17850017	ACCTGGCTACCTCCCACACC AGG	350	0.000784
		SpCas9-T8- off target 4	Chr21	44331511	44331534	CCTAGGCCACCCCCCCCACC AGG	91	0.000784
		SpCas9-T8- off target 5	Chr19	58548658	58548681	CCCTGCCCACCCCCCCTGCC TGG	59	0.000508
		SpCas9-T8- off target 6	Chr19	58548645	58548668	CCCTGCCTGGGTCCTCTCTC CTG	59	0.000508
		SpCas9-T8- off target 7	Chr3	128473260	128473283	TCCCTGGCCCCTCCCCTGCC AGG	34	0.000293
		SpCas9-T8- off target 8	Chr1	3071272	3071295	CCCGGGCCACCTTCCCCACC TGG	23	0.000198
		SpCas9-T8- off target 9	Chr1	25811267	25811290	CCCTGGCCCTCTTCCCCACC AGG	11	9.5e-05
		SpCas9-T8- off target 10	Chr11	119030468	119030491	CCGCCTGGCCCTCCCCTACC AGG	9	7.8e-05
		SpCas9-T8- off target 11	ChrX	41078318	41078341	CCCTGCCTACCTCTGTACCC GTG	37	0.000319
		SpCas9-T8- off target 12	Chr20	63431133	63431156	ACCCTGGGCCCTCCCCTGCC TGG	4	3.4e-05
		SpCas9-T8- off target 13	Chr17	40091797	40091820	GCCCTGGCTCCTCCCCTACC ATG	5	4.3e-05
		SpCas9-T8- off target 14	Chr15	40281550	40281573	GCCCTGGCGCCTCCCCGACC AGG	4	3.4e-05
		SpCas9-T8- off target 15	Chr7	158704523	158704546	CCCGGGCCATCCCCCCTACC CAG	4	3.4e-05
		SpCas9-T8- off target 16	Chr19	18760385	18760408	ACCCAGGCCCCACCCCTACC TGG	5	4.3e-05
		SpCas9-T8- off target 17	Chr1	202286881	202286904	CCTTGGCTACCCCCCACACC AGG	3	2.6e-05
		AsCas12a-T8-on target	Chr1	24841135	24841154	TTTA CCCTGGCTACCTCCCCTACC	186575	—
		AsCas12a-T8-off target 1	Chr1	47333550	47333574	TTCA CACTGGCTACCTCCCCATAC	6	3.2e-05
		Un1Cas12f1-ge4.1-T8-on target	Chr1	24841135	24841154	TTTA CCCTGGCTACCTCCCCTACC	81416	—
		Un1Cas12f1-ge4.1-T8-off target1	Chr11	76307680	76307704	TTTG CCTTGGCTACATCCCCTGAC	41	0.000504
		CasMINI-ge4.1-T8-on target	Chr1	24841135	24841154	TTTA CCCTGGCTACCTCCCCTACC	126074	—
		CasMINI-ge4.1-T8-off target1	Chr11	76307680	76307704	TTTG CCTTGGCTACATCCCCTGAC	213	0.001689
		CasMINI-ge4.1-T8-off target2	Chr1	47333550	47333574	TTCA CACTGGCTACCTCCCCATAC	15	0.000119
	LNX1	SpCas9-T9-on target	Chr4	53618544	53618563	CATACAGGGCTCTGTACCCA GGG	100432	—
		SpCas9-T9-off target 1	Chr7	55994153	55994176	GCCACAGGGCACTGTACCCA AGG	293	0.002917
		SpCas9-T9-off target 2	Chr3	14155955	14155978	CAAACAGGGCTCTGTACCCA TGA	8	8e-05
		SpCas9-T9- off target 3	Chr4	77219174	77219197	TATTCAGGGCTGTGTACCCA AGG	7	7e-05
		LbCas12a-T9-on target	Chr4	53618544	53618563	TTTA CATACAGGGCTCTGTACCCA	210443	—
		LbCas12a-T9-off target 1	Chr7	55994156	55994180	AGGT GCCACAGGGCACTGTACCCA	11	5.2e-05
	FGF18	SpCas9-T10-on target	Chr5	171540057	171540076	AGAACACATACCCCTGGGCC GGG	305662	—
		SpCas9-T10-off target 1	Chr16	74812364	74812387	AGAACACCTACCCCAGGGCC TGG	78	0.000255
		SpCas9-T10-off target 2	Chr2	232886703	232886726	AGAAAACATACCCCTGGCCC AGG	19	6.2e-05
		SpCas9-T10- off target 3	Chr4	183078164	183078187	AAAAAACCTTTCAGTGGGCC GGG	4	1.3e-05
		SpCas9-T10- off target 4	Chr19	1113211	1113234	AGGACACAAGCCCCTGGGCC TGG	4	1.3e-05
		SpCas9-T10- off target 5	Chr15	89074075	89074098	ACATAAGAGTCACCTGGGCC GGG	4	1.3e-05
		SpCas9-T10- off target 6	Chr8	59929385	59929408	AGAATGGAAAAGCCCAGGCC GGG	3	1e-05
		SpCas9-T10- off target 7	Chr12	131607405	131607428	TTAAAAAATAACCTGGGGCC GGG	3	1e-05
		CasMINI-ge4.1-T10-on target	Chr5	171540057	171540076	TTTA AGAACACATACCCCTGGGCC	267753	—
		CasMINI-ge4.1-T10-off target1	Chr10	130673931	130673955	GTTA AAAACACATACTCCTGGGCA	4	1.5e-05
	P2RX5-TAX1BP3	LbCas12a-T11-on target	Chr17	3669783	3669802	TTTA CACATAGGCCATTCAGAAAC	544867	—
		LbCas12a-T11-off target 1	Chr1	167714850	167714874	TCCC CACATATTCCATTCAGAAAC	30	5.5e-05
	KLHL29	SpCas9-T12-on target	Chr2	23694458	23694477	GAGAGACCGCTCAGGCTGGA GGG	53510	—
		SpCas9-T12-off target 1	Chr3	196123133	196123156	GAGAGGCCGCTCAGGCTGGG GGG	68	0.001271
		LbCas12a-T12-on target	Chr2	23694458	23694477	TTTA GAGAGACCGCTCAGGCTGGA	99520	—
		LbCas12a-T12-off target 1	Chr17	80320699	80320723	TTTT GAAAGACCGCTCAGGCTGGA	390	0.003919
	Red letters indicate the mismatch between the DNA sequences of off-targets and on-targets. “Chr”, chromosome. “Hits” indicates the numbers of translocation junctions within 100 bp from the detected indicated off-targets. “Cleavage%” indicates the ratios of off-target junctions relative to the total on-target indels at the indicated off-target sites. PAM sequences for each site are marked with a h…
