# Supplementary material for: Comprehensive assessment of miniature CRISPR-Cas12f nucleases for gene disruption
Source: Nat Commun. 2022 Sep 24;13:5623. doi: 10.1038/s41467-022-33346-1 (PMC9509373; doi:10.1038/s41467-022-33346-1)
Supplement: Supplementary file 7 — Supplementary Data 3 [file 41467_2022_33346_MOESM7_ESM.xlsx]

## Sheet: Supplementary Data 3
	Deletions detected by PEM-seq in this study.
	VEGFA_1	LbCas12a	SpCas9	CasMINI	AsCas12a	CasMINI_ge4.1	AsCas12f1	Un1Cas12f1_ge4.1
	Small Del/Del	0.9619	0.9548	0.9898	0.9852	0.98	—	0.9844
	Large Del/Del	0.0381	0.0452	0.0102	0.0148	0.02	—	0.0156
	0-20 bp Del%	0.8059	0.8992	0.9044	0.9027	0.8147	—	0.8111
	20-40 bp Del%	0.1536	0.0676	0.0832	0.0797	0.1582	—	0.1633
	40-60 bp Del%	0.0301	0.0212	0.009	0.0136	0.0214	—	0.0206
	60-100bp Del%	0.0104	0.0126	0.0035	0.0043	0.0058	—	0.0051
	Large del/EE	0.0348	0.0325	0.0098	0.0142	0.0192	—	0.0149
	VEGFA_2	LbCas12a	SpCas9	CasMINI	AsCas12a	CasMINI_ge4.1	AsCas12f1	Un1Cas12f1_ge4.1
	Small Del/Del	0.9547	0.9665	0.9884	0.992	0.9724	0.9983	0.9784
	Large Del/Del	0.0453	0.0335	0.0116	0.008	0.0276	0.0017	0.0216
	0-20 bp Del%	0.8201	0.9226	0.7978	0.903	0.7801	0.8958	0.7295
	20-40 bp Del%	0.1482	0.056	0.1716	0.0836	0.186	0.0971	0.2225
	40-60 bp Del%	0.0208	0.0107	0.0232	0.0111	0.0237	0.0051	0.0359
	60-100bp Del%	0.0122	0.0122	0.0079	0.0025	0.0109	0.0022	0.0133
	Large del/EE	0.042	0.0271	0.0112	0.0078	0.0264	0.0017	0.0206
	COL8A1	LbCas12a	SpCas9	CasMINI	AsCas12a	CasMINI_ge4.1	AsCas12f1	Un1Cas12f1_ge4.1
	Small Del/Del	0.9823	0.9874	0.9962	0.9915	0.9946	—	0.9929
	Large Del/Del	0.0177	0.0126	0.0038	0.0085	0.0054	—	0.0071
	0-20 bp Del%	0.8333	0.9528	0.9109	0.8534	0.5985	—	0.6805
	20-40 bp Del%	0.1354	0.0377	0.0758	0.1185	0.3013	—	0.2396
	40-60 bp Del%	0.02	0.0063	0.0112	0.0181	0.0854	—	0.066
	60-100bp Del%	0.0117	0.0032	0.0021	0.0102	0.0149	—	0.0141
	Large del/EE	0.0164	0.0061	0.0036	0.0078	0.0052	—	0.0067
	NLRC4	LbCas12a	SpCas9	CasMINI	AsCas12a	CasMINI_ge4.1	AsCas12f1	Un1Cas12f1_ge4.1
	Small Del/Del	0.9859	0.974	0.9903	0.993	0.9874	—	0.9887
	Large Del/Del	0.0141	0.026	0.0097	0.007	0.0126	—	0.0113
	0-20 bp Del%	0.7988	0.9405	0.7739	0.7964	0.6658	—	0.6729
	20-40 bp Del%	0.178	0.0469	0.1991	0.1824	0.2873	—	0.2835
	40-60 bp Del%	0.0184	0.0062	0.0195	0.0177	0.0379	—	0.0346
	60-100bp Del%	0.0049	0.0064	0.0076	0.0036	0.0092	—	0.0093
	Large del/EE	0.013	0.021	0.0092	0.0067	0.0119	—	0.0108
	NUDT16	LbCas12a	SpCas9	CasMINI	AsCas12a	CasMINI_ge4.1	AsCas12f1	Un1Cas12f1_ge4.1
	Small Del/Del	0.9703	0.9843	0.9946	0.9723	0.9902	—	0.9914
	Large Del/Del	0.0297	0.0157	0.0054	0.0277	0.0098	—	0.0086
	0-20 bp Del%	0.5481	0.1617	0.7376	0.4235	0.4283	—	0.5135
	20-40 bp Del%	0.192	0.5757	0.2113	0.1779	0.2428	—	0.2103
	40-60 bp Del%	0.1978	0.232	0.0355	0.3044	0.1874	—	0.1543
	60-100bp Del%	0.0622	0.0307	0.0158	0.095	0.1426	—	0.1226
	Large del/EE	0.0259	0.0123	0.0053	0.0249	0.0094	—	0.0083
	HBB	LbCas12a	SpCas9	CasMINI	AsCas12a	CasMINI_ge4.1	AsCas12f1	Un1Cas12f1_ge4.1
	Small Del/Del	0.9856	0.98	0.9943	0.9946	0.9957	0.9983	0.9941
	Large Del/Del	0.0144	0.02	0.0057	0.0054	0.0043	0.0017	0.0059
	0-20 bp Del%	0.8332	0.9238	0.754	0.8706	0.7617	0.8517	0.7402
	20-40 bp Del%	0.1441	0.062	0.2177	0.1095	0.2037	0.1255	0.2137
	40-60 bp Del%	0.0179	0.0096	0.0248	0.0162	0.03	0.0183	0.0398
	60-100bp Del%	0.0048	0.0046	0.0035	0.0039	0.0046	0.0045	0.0063
	Large del/EE	0.0133	0.0167	0.0055	0.0052	0.0041	0.0016	0.0057
	IFNγ	LbCas12a	SpCas9	CasMINI	AsCas12a	CasMINI_ge4.1	AsCas12f1	Un1Cas12f1_ge4.1
	Small Del/Del	0.9822	0.9825	0.9854	0.9821	0.9576	—	0.9758
	Large Del/Del	0.0158	0.0149	0.0115	0.0165	0.008	—	0.0075
	0-20 bp Del%	0.7212	0.9472	0.5206	0.6633	0.6334	—	0.4813
	20-40 bp Del%	0.2565	0.0446	0.4282	0.3119	0.3449	—	0.4666
	40-60 bp Del%	0.0192	0.0047	0.0466	0.0214	0.0183	—	0.048
	60-100bp Del%	0.0042	0.004	0.0056	0.0054	0.005	—	0.0046
	Large del/EE	0.0145	0.0124	0.011	0.0156	0.0076	—	0.0071
	CLIC4	LbCas12a	SpCas9	CasMINI	AsCas12a	CasMINI_ge4.1	AsCas12f1	Un1Cas12f1_ge4.1
	Small Del/Del	0.9853	0.9619	0.9885	0.9895	0.995	—	0.9948
	Large Del/Del	0.0147	0.0381	0.0115	0.0105	0.005	—	0.0052
	0-20 bp Del%	0.9416	0.9132	0.8156	0.9317	0.8726	—	0.8869
	20-40 bp Del%	0.0427	0.0607	0.155	0.0529	0.1109	—	0.0964
	40-60 bp Del%	0.012	0.0145	0.0234	0.0115	0.0126	—	0.0119
	60-100bp Del%	0.0039	0.0119	0.0061	0.0041	0.0039	—	0.0049
	Large del/EE	0.0138	0.019	0.0107	0.0101	0.0047	—	0.0048
	LNX1	LbCas12a	SpCas9	CasMINI	AsCas12a	CasMINI_ge4.1	AsCas12f1	Un1Cas12f1_ge4.1
	Small Del/Del	0.9816	0.9812	0.996	0.9891	0.992	0.9908	0.9898
	Large Del/Del	0.0184	0.0188	0.004	0.0109	0.008	0.0092	0.0102
	0-20 bp Del%	0.9	0.954	0.8644	0.907	0.7494	0.9556	0.7449
	20-40 bp Del%	0.0868	0.0384	0.1278	0.0796	0.2295	0.0415	0.2268
	40-60 bp Del%	0.0068	0.0034	0.0061	0.0066	0.0188	0.0015	0.0253
	60-100bp Del%	0.0065	0.0042	0.0018	0.0068	0.0026	0.0014	0.0031
	Large del/EE	0.0174	0.0159	0.0039	0.0105	0.0077	0.0089	0.0098
	FGF18	LbCas12a	SpCas9	CasMINI	AsCas12a	CasMINI_ge4.1	AsCas12f1	Un1Cas12f1_ge4.1
	Small Del/Del	0.9534	0.9651	0.9763	0.9652	0.9715	0.9878	0.9673
	Large Del/Del	0.0466	0.0349	0.0237	0.0348	0.0285	0.0122	0.0327
	0-20 bp Del%	0.6581	0.8417	0.5899	0.7352	0.5894	0.8423	0.5413
	20-40 bp Del%	0.2794	0.1259	0.3358	0.208	0.32	0.1264	0.3587
	40-60 bp Del%	0.0464	0.0229	0.0571	0.0401	0.0654	0.0237	0.0705
	60-100bp Del%	0.0162	0.0095	0.0171	0.0167	0.0251	0.0075	0.0295
	Large del/EE	0.0427	0.0282	0.0222	0.0323	0.0266	0.0117	0.0306
	P2RX5-TAX1BP3	LbCas12a	SpCas9	CasMINI	AsCas12a	CasMINI_ge4.1	AsCas12f1	Un1Cas12f1_ge4.1
	Small Del/Del	0.9825	0.9599	0.991	0.9851	0.9857	0.9986	0.9855
	Large Del/Del	0.0175	0.0401	0.009	0.0149	0.0143	0.0014	0.0145
	0-20 bp Del%	0.8077	0.8279	0.7722	0.8939	0.4465	0.9502	0.4131
	20-40 bp Del%	0.1606	0.1257	0.191	0.0762	0.416	0.044	0.4398
	40-60 bp Del%	0.022	0.0287	0.0314	0.0167	0.1171	0.0048	0.1228
	60-100bp Del%	0.0103	0.0188	0.0056	0.014	0.0206	0.0011	0.0247
	Large del/EE	0.0166	0.0325	0.0086	0.0142	0.0137	0.0013	0.0138
	KLHL29	LbCas12a	SpCas9	CasMINI	AsCas12a	CasMINI_ge4.1	AsCas12f1	Un1Cas12f1_ge4.1
	Small Del/Del	0.9733	0.9542	0.9897	0.9805	0.9839	—	0.9846
	Large Del/Del	0.0267	0.0458	0.0103	0.0195	0.0161	—	0.0154
	0-20 bp Del%	0.7651	0.8808	0.9279	0.7525	0.6481	—	0.5864
	20-40 bp Del%	0.2087	0.0879	0.0626	0.2144	0.3013	—	0.351
	40-60 bp Del%	0.0184	0.0166	0.0073	0.022	0.0392	—	0.0517
	60-100bp Del%	0.0088	0.0171	0.0032	0.0119	0.0131	—	0.012
	Large del/EE	0.0247	0.0072	0.01	0.0185	0.0153	—	0.0144
	“Del”, deletions; “EE”, Editing events; “0-20 bp Del%”, “20-40 bp Del%”, “40-60 bp Del%”, and “60-100bp Del%” indicate the ratios of indicated events relative to the total deletion events.
