# Supplementary material for: Comprehensive assessment of miniature CRISPR-Cas12f nucleases for gene disruption
Source: Nat Commun. 2022 Sep 24;13:5623. doi: 10.1038/s41467-022-33346-1 (PMC9509373; doi:10.1038/s41467-022-33346-1)
Supplement: Supplementary file 8 — Supplementary Data 4 [file 41467_2022_33346_MOESM8_ESM.xlsx]

## Sheet: Supplementary Data 4
	Insertions detected by PEM-seq in this study.
	VEGFA_1	LbCas12a	SpCas9	CasMINI	AsCas12a	CasMINI_ge4.1	AsCas12f1	Un1Cas12f1_ge4.1
	1 bp Inser/EE	0.0152	0.1916	0.0072	0.0102	0.0052	—	0.0061
	2-25 bp Inser/EE	0.0323	0.0437	0.0127	0.0135	0.0174	—	0.0142
	25-40 bp Inser/EE	0.0037	0.0076	0.0035	0.0023	0.0023	—	0.0029
	> 40 bp Inser/EE	0.0052	0.0183	0.0032	0.0032	0.0029	—	0.0031
	Plasmid Inser/Indel	0.1227	0.1048	0.0355	0.0565	0.0334	—	0.0655
	VEGFA_2	LbCas12a	SpCas9	CasMINI	AsCas12a	CasMINI_ge4.1	AsCas12f1	Un1Cas12f1_ge4.1
	1 bp Inser/EE	0.0146	0.1117	0.0076	0.0069	0.0057	0.0069	0.0083
	2-25 bp Inser/EE	0.037	0.0369	0.0129	0.0127	0.0206	0.0056	0.0265
	25-40 bp Inser/EE	0.0029	0.0037	0.0026	0.0016	0.0024	0.0009	0.0013
	> 40 bp Inser/EE	0.0023	0.01	0.0037	0.002	0.0024	0.0008	0.0029
	Plasmid Inser/Indel	0.0359	0.0837	0.0188	0.0256	0.0379	0.0039	0.0214
	COL8A1	LbCas12a	SpCas9	CasMINI	AsCas12a	CasMINI_ge4.1	AsCas12f1	Un1Cas12f1_ge4.1
	1 bp Inser/EE	0.0134	0.4351	0.0068	0.0202	0.0056	—	0.0052
	2-25 bp Inser/EE	0.0318	0.0264	0.0116	0.0308	0.0173	—	0.0129
	25-40 bp Inser/EE	0.0034	0.0075	0.0043	0.0064	0.0058	—	0.003
	> 40 bp Inser/EE	0.004	0.0145	0.0032	0.0061	0.0046	—	0.0028
	Plasmid Inser/Indel	0.0214	0.0307	0.0132	0.0248	0.0125	—	0.0153
	NLRC4	LbCas12a	SpCas9	CasMINI	AsCas12a	CasMINI_ge4.1	AsCas12f1	Un1Cas12f1_ge4.1
	1 bp Inser/EE	0.0095	0.0969	0.0093	0.0059	0.0074	—	0.0061
	2-25 bp Inser/EE	0.0313	0.0314	0.0172	0.0111	0.018	—	0.0135
	25-40 bp Inser/EE	0.0025	0.0077	0.0046	0.0027	0.0054	—	0.0033
	> 40 bp Inser/EE	0.0045	0.0159	0.0044	0.0025	0.0068	—	0.0035
	Plasmid Inser/Indel	0.0395	0.0672	0.0232	0.0182	0.0172	—	0.0313
	NUDT16	LbCas12a	SpCas9	CasMINI	AsCas12a	CasMINI_ge4.1	AsCas12f1	Un1Cas12f1_ge4.1
	1 bp Inser/EE	0.0229	0.0764	0.0046	0.0224	0.0108	—	0.0085
	2-25 bp Inser/EE	0.071	0.0204	0.0071	0.0551	0.0256	—	0.0222
	25-40 bp Inser/EE	0.0113	0.0068	0.002	0.0094	0.0026	—	0.0023
	> 40 bp Inser/EE	0.0091	0.0167	0.0014	0.0065	0.0022	—	0.0023
	Plasmid Inser/Indel	0.0295	0.1402	0.0132	0.0395	0.0074	—	0.0063
	HBB	LbCas12a	SpCas9	CasMINI	AsCas12a	CasMINI_ge4.1	AsCas12f1	Un1Cas12f1_ge4.1
	1 bp Inser/EE	0.012	0.0715	0.0061	0.0062	0.006	0.0041	0.0061
	2-25 bp Inser/EE	0.0465	0.0362	0.0164	0.016	0.0187	0.0111	0.0171
	25-40 bp Inser/EE	0.0026	0.0152	0.0028	0.0022	0.004	0.0028	0.0025
	> 40 bp Inser/EE	0.003	0.0273	0.0036	0.0022	0.0032	0.0036	0.0022
	Plasmid Inser/Indel	0.016	0.0281	0.0074	0.007	0.0096	0.0065	0.0084
	IFNγ	LbCas12a	SpCas9	CasMINI	AsCas12a	CasMINI_ge4.1	AsCas12f1	Un1Cas12f1_ge4.1
	1 bp Inser/EE	0.0129	0.076	0.0094	0.0074	0.015	—	0.0108
	2-25 bp Inser/EE	0.0396	0.0327	0.0186	0.0185	0.0138	—	0.019
	25-40 bp Inser/EE	0.0049	0.0093	0.0028	0.0035	0.0018	—	0.0027
	> 40 bp Inser/EE	0.0065	0.0198	0.0059	0.0076	0.0043	—	0.0052
	Plasmid Inser/Indel	0.0308	0.0475	0.0096	0.0325	0.0254	—	0.012
	CLIC4	LbCas12a	SpCas9	CasMINI	AsCas12a	CasMINI_ge4.1	AsCas12f1	Un1Cas12f1_ge4.1
	1 bp Inser/EE	0.0087	0.3772	0.0202	0.0048	0.0208	—	0.0207
	2-25 bp Inser/EE	0.0282	0.0419	0.0232	0.0162	0.0156	—	0.0179
	25-40 bp Inser/EE	0.0028	0.0046	0.0028	0.0025	0.0014	—	0.002
	> 40 bp Inser/EE	0.0045	0.0135	0.0029	0.0032	0.0021	—	0.0031
	Plasmid Inser/Indel	0.013	0.0339	0.0151	0.0226	0.012	—	0.0302
	LNX1	LbCas12a	SpCas9	CasMINI	AsCas12a	CasMINI_ge4.1	AsCas12f1	Un1Cas12f1_ge4.1
	1 bp Inser/EE	0.0059	0.0281	0.0133	0.0052	0.007	0.0103	0.006
	2-25 bp Inser/EE	0.0281	0.0569	0.0125	0.0181	0.0142	0.0096	0.013
	25-40 bp Inser/EE	0.0028	0.0117	0.0014	0.0031	0.0019	0.0023	0.0019
	> 40 bp Inser/EE	0.0045	0.025	0.0034	0.0036	0.0034	0.0032	0.004
	Plasmid Inser/Indel	0.0102	0.0324	0.0049	0.0107	0.0143	0.0055	0.0185
	FGF18	LbCas12a	SpCas9	CasMINI	AsCas12a	CasMINI_ge4.1	AsCas12f1	Un1Cas12f1_ge4.1
	1 bp Inser/EE	0.0117	0.1072	0.0162	0.0111	0.018	0.0081	0.0146
	2-25 bp Inser/EE	0.05	0.0462	0.0241	0.0349	0.0268	0.0141	0.0246
	25-40 bp Inser/EE	0.0018	0.0046	0.0033	0.0033	0.004	0.0022	0.0026
	> 40 bp Inser/EE	0.0024	0.0102	0.0048	0.0041	0.0043	0.0025	0.0028
	Plasmid Inser/Indel	0.0096	0.0182	0.0122	0.0116	0.0184	0.0091	0.0196
	P2RX5-TAX1BP3	LbCas12a	SpCas9	CasMINI	AsCas12a	CasMINI_ge4.1	AsCas12f1	Un1Cas12f1_ge4.1
	1 bp Inser/EE	0.0085	0.1149	0.0081	0.0076	0.0072	0.0093	0.0075
	2-25 bp Inser/EE	0.0271	0.0322	0.0166	0.0165	0.0175	0.0116	0.0201
	25-40 bp Inser/EE	0.0022	0.006	0.0032	0.0028	0.0028	0.005	0.0027
	> 40 bp Inser/EE	0.0029	0.0141	0.0028	0.0038	0.0028	0.0054	0.0032
	Plasmid Inser/Indel	0.009	0.0239	0.0251	0.0199	0.0222	0.0294	0.0132
	KLHL29	LbCas12a	SpCas9	CasMINI	AsCas12a	CasMINI_ge4.1	AsCas12f1	Un1Cas12f1_ge4.1
	1 bp Inser/EE	0.014	0.7985	0.0057	0.007	0.0079	—	0.0098
	2-25 bp Inser/EE	0.0324	0.0295	0.0133	0.0159	0.0222	—	0.0251
	25-40 bp Inser/EE	0.0032	0.0011	0.0015	0.0022	0.0017	—	0.0025
	> 40 bp Inser/EE	0.0052	0.0018	0.0022	0.005	0.0045	—	0.0071
	Plasmid Inser/Indel	0.0223	0.0109	0.0075	0.0231	0.0081	—	0.0253
	“Inser”, Insertions; “EE”, Editing events; “Plasmid Inser/Indel” indicates the ratios of the vector cleavage junctions at the indicated sites relative to the total on-target indels.
