# Supplementary material for: Comprehensive assessment of miniature CRISPR-Cas12f nucleases for gene disruption
Source: Nat Commun. 2022 Sep 24;13:5623. doi: 10.1038/s41467-022-33346-1 (PMC9509373; doi:10.1038/s41467-022-33346-1)
Supplement: Supplementary file 9 — Supplementary Data 5 [file 41467_2022_33346_MOESM9_ESM.xlsx]

## Sheet: Supplementary Data 5
	The DNA sequences of different Cas nucleases and gRNA scaffolds in this study.
	Plasmid	Gene	Description
	1	SpCas9-mCherry	px330-U6-SpCas9 gRNA-CAG-FLAG-SpCas9-NLS-P2A-mCherry
	GAGGGCCTATTTCCCATGATTCCTTCATATTTGCATATACGATACAAGGCTGTTAGAGAGATAATTGGAATTAATTTGACTGTAAACACAAAGATATTAGTACAAAATACGTGACGTAGAAAGTAATAATTTCTTGGGTAGTTTGCAGTTTTAAAATTATGTTTTAAAATGGACTATCATATGCTTACCGTAACTTGAAAGTATTTCGATTTCTTGGCTTTATATATCTTGTGGAAAGGACGAAACACCGGGTCTTCGAGAAGACCTGTTTTAGAGCTAGAAATAGCAAGTTAAAATAAGGCTAGTCCGTTATCAACTTGAAAAAGTGGCACCGAGTCGGTGCTTTTTTGTTTTAGAGCTAGAAATAGCAAGTTAAAATAAGGCTAGTCCGTTTTTAGC…
	2	AsCas12a-mCherry	px330-U6-AsCas12a gRNA-CAG-AsCas12a-NLS-P2A-mCherry
	GAGGGCCTATTTCCCATGATTCCTTCATATTTGCATATACGATACAAGGCTGTTAGAGAGATAATTGGAATTAATTTGACTGTAAACACAAAGATATTAGTACAAAATACGTGACGTAGAAAGTAATAATTTCTTGGGTAGTTTGCAGTTTTAAAATTATGTTTTAAAATGGACTATCATATGCTTACCGTAACTTGAAAGTATTTCGATTTCTTGGCTTTATATATCTTGTGGAAAGGACGAAACACCGTAATTTCTACTCTTGTAGATGGGTCTTCGAGAAGACCATTTTTTTCTAGAGGTACCCGTTACATAACTTACGGTAAATGGCCCGCCTGGCTGACCGCCCAACGACCCCCGCCCATTGACGTCAATAGTAACGCCAATAGGGACTTTCCA…
	3	LbCas12a-mCherry	px330-U6-LbCas12a gRNA-CAG-LbCas12a-NLS-P2A-mCherry
	GAGGGCCTATTTCCCATGATTCCTTCATATTTGCATATACGATACAAGGCTGTTAGAGAGATAATTGGAATTAATTTGACTGTAAACACAAAGATATTAGTACAAAATACGTGACGTAGAAAGTAATAATTTCTTGGGTAGTTTGCAGTTTTAAAATTATGTTTTAAAATGGACTATCATATGCTTACCGTAACTTGAAAGTATTTCGATTTCTTGGCTTTATATATCTTGTGGAAAGGACGAAACACCGTAATTTCTACTAAGTGTAGATGGGTCTTCGAGAAGACCATTTTTTTCTAGAGGTACCCGTTACATAACTTACGGTAAATGGCCCGCCTGGCTGACCGCCCAACGACCCCCGCCCATTGACGTCAATAGTAACGCCAATAGGGACTTTCC…
	4	Un1Cas12f1_ge4.1-mCherry	px330-U6-geCas12f_V4.1 gRNA-CAG-Un1Cas12f1-NLS-P2A-mCherry
	GAGGGCCTATTTCCCATGATTCCTTCATATTTGCATATACGATACAAGGCTGTTAGAGAGATAATTGGAATTAATTTGACTGTAAACACAAAGATATTAGTACAAAATACGTGACGTAGAAAGTAATAATTTCTTGGGTAGTTTGCAGTTTTAAAATTATGTTTTAAAATGGACTATCATATGCTTACCGTAACTTGAAAGTATTTCGATTTCTTGGCTTTATATATCTTGTGGAAAGGACGAAACACCGACCGCTTCACTTAGAGTGAAGGTGGGCTGCTTGCATCAGCCTAATGTCGAGAAGTGCTTTCTTCGGAAAGTAACCCTCGAAACAAAGAAAGGAATGCAACGAGTCTTCGACGCACCTGACGTCTAAGAAACCATTATTATCATGACATT…
	5	CasMINI-mCherry	px330-U6-Design2 gRNA for CasMINI -CAG-CasMINI-NLS-P2A-mCherry
	GAGGGCCTATTTCCCATGATTCCTTCATATTTGCATATACGATACAAGGCTGTTAGAGAGATAATTGGAATTAATTTGACTGTAAACACAAAGATATTAGTACAAAATACGTGACGTAGAAAGTAATAATTTCTTGGGTAGTTTGCAGTTTTAAAATTATGTTTTAAAATGGACTATCATATGCTTACCGTAACTTGAAAGTATTTCGATTTCTTGGCTTTATATATCTTGTGGAAAGGACGAAACACCGGGCTTCACTGATAAAGTGGAGAACCGCTTCACCAAAAGCTGTCCCTTAGGGGATTAGAACTTGAGTGAAGGTGGGCTGCTTGCATCAGCCTAATGTCGAGAAGTGCTTTCTTCGGAAAGTAACCCTCGAAACAAATTCATTTGAATGAA…
	6	CasMINI_ge4.1-mCherry	px330-U6-geCas12f_V4.1 gRNA-CAG-CasMINI-NLS-P2A-mCherry
	GAGGGCCTATTTCCCATGATTCCTTCATATTTGCATATACGATACAAGGCTGTTAGAGAGATAATTGGAATTAATTTGACTGTAAACACAAAGATATTAGTACAAAATACGTGACGTAGAAAGTAATAATTTCTTGGGTAGTTTGCAGTTTTAAAATTATGTTTTAAAATGGACTATCATATGCTTACCGTAACTTGAAAGTATTTCGATTTCTTGGCTTTATATATCTTGTGGAAAGGACGAAACACCGACCGCTTCACTTAGAGTGAAGGTGGGCTGCTTGCATCAGCCTAATGTCGAGAAGTGCTTTCTTCGGAAAGTAACCCTCGAAACAAAGAAAGGAATGCAACGAGTCTTCGACGCACCTGACGTCTAAGAAACCATTATTATCATGACATT…
	7	AsCas12f1-mCherry	px330-U6-AsCas12f1 gRNA_V1-CAG-AsCas12f1-NLS-P2A-mCherry
	GAGGGCCTATTTCCCATGATTCCTTCATATTTGCATATACGATACAAGGCTGTTAGAGAGATAATTGGAATTAATTTGACTGTAAACACAAAGATATTAGTACAAAATACGTGACGTAGAAAGTAATAATTTCTTGGGTAGTTTGCAGTTTTAAAATTATGTTTTAAAATGGACTATCATATGCTTACCGTAACTTGAAAGTATTTCGATTTCTTGGCTTTATATATCTTGTGGAAAGGACGAAACACCGATTCGTCGGTTCAGCGACGATAAGCCGAGAAGTGCCAATAAAACTGTTAAGTGGTTTGGTAACGCTCGGTAAGGTAGCCAAAAGGCTGAAACTCCGTGCACAAAGACCGCACGGACGCTTCACATATAGCTCATAAACAAGGGTTTGCG…
	8	PlmCas12e-mCherry	px330-U6-PlmCas12e gRNA -CAG-PlmCas12e-NLS-FLAG-P2A-mCherry
	GAGGGCCTATTTCCCATGATTCCTTCATATTTGCATATACGATACAAGGCTGTTAGAGAGATAATTGGAATTAATTTGACTGTAAACACAAAGATATTAGTACAAAATACGTGACGTAGAAAGTAATAATTTCTTGGGTAGTTTGCAGTTTTAAAATTATGTTTTAAAATGGACTATCATATGCTTACCGTAACTTGAAAGTATTTCGATTTCTTGGCTTTATATATCTTGTGGAAAGGACGAAACACCACATCTGGCGCGTTTATTCCATTACTTTGGAGCCAGTCCCAGCGACTATGTCGTATGGACGAAGCGCTTATTTATCGGAGAGAAACCGATAAGTAAAACGCATCAAAGGGGTCTTCGAGAAGACCATTTTTTTTGGTACCCGTTACATAA…
	9	PlmCas12e(R1)-mCherry	px330-U6-PlmCas12e gRNA_V2 -CAG-PlmCas12e(R1)-NLS-FLAG-P2A-mCherry
	GAGGGCCTATTTCCCATGATTCCTTCATATTTGCATATACGATACAAGGCTGTTAGAGAGATAATTGGAATTAATTTGACTGTAAACACAAAGATATTAGTACAAAATACGTGACGTAGAAAGTAATAATTTCTTGGGTAGTTTGCAGTTTTAAAATTATGTTTTAAAATGGACTATCATATGCTTACCGTAACTTGAAAGTATTTCGATTTCTTGGCTTTATATATCTTGTGGAAAGGACGAAACACCGGCGCTTTTATCTCATTACTTTGAGAGCCATCACCAGCGACTATGTCGTATGGGTAAAGCGCTTATTTATCGGAGAAACCGATAAATAAGAAGCATCAAAGGGGTCTTCGAGAAGACCATTTTTTTTGGTACCCGTTACATAACTTACGG…
	All the DNA sequences of different Cas nucleases and corresponding gRNA sequences are listed, in which the functional elements are marked with indicated colors.
