# Supplementary material for: Comprehensive assessment of miniature CRISPR-Cas12f nucleases for gene disruption
Source: Nat Commun. 2022 Sep 24;13:5623. doi: 10.1038/s41467-022-33346-1 (PMC9509373; doi:10.1038/s41467-022-33346-1)
Supplement: Supplementary file 10 — Source Data file [file 41467_2022_33346_MOESM10_ESM.xlsx]

## Sheet: Raw data
Source Data
Raw data for graphs in figures: 1d,2c,3a,3b,3d,3e,4a,4b,4d,5a,5c,S1b,S2b,S5

## Sheet: Figure 1d
	Cas nucleases		Non-target			Target site 1			Target site 2
			R1	R2	R3	R1	R2	R3	R1	R2	R3
	SpCas9	Day5	0.0064	0.0098	0.005	0.522	0.391	0.49	0.581	0.445	0.424
		Day10	0.0041	0.0081	0.0028	0.948	0.955	0.924	0.944	0.931	0.899
	AsCas12a	Day5	0.0038	0.0053	0.0039	0.238	0.213	0.232	0.149	0.113	0.0994
		Day10	0.0018	0.0062	0.0029	0.755	0.791	0.684	0.418	0.502	0.354
	LbCas12a	Day5	0.0038	0.0083	0.0044	0.355	0.263	0.34	0.352	0.255	0.262
		Day10	0.0015	0.0042	0.0028	0.786	0.842	0.722	0.791	0.842	0.679
	Plm	Day5	0.0107	0.0117	0.008	0.0724	0.0694	0.0702	0.0188	0.0173	0.0213
	Cas12e	Day10	0.0072	0.0076	0.0072	0.157	0.165	0.168	0.0147	0.0178	0.0209
	PlmCas	Day5	0.011	0.0082	0.0094	0.143	0.135	0.133	0.064	0.0602	0.0679
	12e-R1-v2	Day10	0.0075	0.007	0.0052	0.472	0.459	0.449	0.142	0.141	0.145
	Un1Cas12f1_ge4.1	Day5	0.003	0.0026	0.0025	0.0883	0.0916	0.062	0.0934	0.0865	0.063
		Day10	0.0031	0.003	0.0036	0.205	0.205	0.14	0.256	0.23	0.168
	CasMINI	Day5	0.0045	0.0058	0.0042	0.0412	0.0481	0.0269	0.301	0.22	0.213
		Day10	0.0024	0.0028	0.0028	0.125	0.142	0.0856	0.55	0.624	0.478
	CasMINI	Day5	0.0036	0.0068	0.0026	0.0796	0.0692	0.0729	0.138	0.112	0.091
	_ge4.1	Day10	0.0053	0.0035	0.0032	0.21	0.288	0.171	0.259	0.304	0.222
	As	Day5	0.0041	0.0068	0.0042	0.0152	0.0154	0.0105	0.0238	0.0188	0.0174
	Cas12f1	Day10	0.0014	0.0047	0.0025	0.0349	0.0306	0.0166	0.0709	0.064	0.0372

## Sheet: Figure 2c
		LbCas12a	SpCas9	CasMINI	AsCas12a	CasMINI_ge4.1	AsCas12f1	Un1Cas12f1_ge4.1	PlmCasX	PlmCasX-R1-v2
	VEGFA_1	CC118a	CC118b	CC118c	CC118d	CC118e	CC118f	CC118g	CC118h	CC141a
	Deletion	31432	55180	93067	105878	101818	8394	100693	8870	88503
	Insertion	1937	20024	2568	3232	2941	448	2774	1238	5897
	Translocation	995	1479	1067	1769	1298	115	1856	1030	2775
	Editing Events	34364	76683	96702	110879	106057	8957	105323	11138	97175
	Total Events	77978	206128	301112	251745	420030	286559	374315	557118	1022402
	Editing Efficacy	0.4576	0.3856	0.3279	0.4521	0.2577	0.0317	0.2882	0.0217	0.0981
	VEGFA_2	CC119a	CC119b	CC119c	CC119d	CC119e	CC119f	CC119g	CC119h	CC141b
	Deletion	60016	107035	103259	141968	16166	119665	65835	7875	35613
	Insertion	3667	21432	2874	3402	524	1724	2695	548	2149
	Translocation	959	3615	1222	793	212	430	668	178	2397
	Editing Events	64642	132082	107355	146163	16902	121819	69198	8601	40159
	Total Events	186791	238984	285096	267170	315225	575712	657258	837082	1018233
	Editing Efficacy	0.3512	0.5651	0.3819	0.5521	0.0542	0.2125	0.1069	0.0105	0.0418
	COL8A1	CC125a	CC125b	CC125c	CC125d	CC125e	CC125f	CC125g	CC125h	CC141c
	Deletion	199133	111607	158388	156044	334917	11710	52285	13410	110603
	Insertion	11288	111911	4280	10743	11707	926	1317	1481	6570
	Translocation	3732	7947	2322	2539	4418	305	1599	502	6534
	Editing Events	214153	231465	164990	169326	351042	12941	55201	15393	123707
	Total Events	365937	403205	431451	444240	469393	625100	89449	607062	832003
	Editing Efficacy	0.5965	0.5933	0.3883	0.3884	0.7581	0.0211	0.6207	0.0261	0.1487
	NLRC4	CC121a	CC121b	CC121c	CC121d	CC121e	CC121f	CC121g	CC121h	CC141d
	Deletion	81876	94034	200543	151098	142214	2362	117332	809	480
	Insertion	4251	17635	7522	3497	5653	83	3249	40	52
	Translocation	2688	4512	3507	2362	2649	68	2412	29	69
	Editing Events	88815	116181	211572	156957	150516	2513	122993	878	601
	Total Events	162766	190773	439942	189802	222350	227039	194554	250368	1096184
	Editing Efficacy	0.5583	0.6247	0.4888	0.8353	0.688	0.0112	0.6383	0.0035	0.0006
	NUDT16	CC126a	CC126b	CC126c	CC126d	CC126e	CC126f	CC126g	CC126h	CC141e
	Deletion	65936	7937	312829	102993	583001	2069	488593	3337	33010
	Insertion	8646	1226	4817	10728	25112	130	17982	511	4083
	Translocation	1070	1041	1184	992	1606	16	2549	93	1518
	Editing Events	75652	10204	318830	114713	609719	2215	509124	3941	38611
	Total Events	128776	15015	612460	241898	1010964	420384	833489	676877	940160
	Editing Efficacy	0.6009	0.6946	0.5243	0.4864	0.6074	0.0053	0.6161	0.006	0.0422
	HBB	CC127a	CC127b	CC127c	CC127d	CC127e	CC127f	CC127g	CC127h	CC141f
	Deletion	348849	141830	267630	181733	351860	104950	418688	1632	604
	Insertion	24126	25477	8012	5016	11719	2340	12125	97	109
	Translocation	4386	2348	1411	1520	3335	961	3309	83	56
	Editing Events	377361	169655	277053	188269	366914	108251	434122	1812	769
	Total Events	608969	336053	387537	578824	581813	734591	882475	378984	986395
	Editing Efficacy	0.6345	0.5307	0.7207	0.3293	0.6405	0.1498	0.5016	0.0048	0.0008
	INFg	CC128a	CC128b	CC128c	CC128d	CC128e	CC128f	CC128g	CC128h	CC141g
	Deletion	117782	132017	212502	54172	48961	7522	102449	3427	17043
	Insertion	8204	21909	8191	2129	1815	476	4061	132	423
	Translocation	2282	5079	2438	1232	1290	34	1245	78	301
	Editing Events	128268	159005	223131	57533	52066	8032	107755	3637	17767
	Total Events	168356	210061	325045	77030	464131	413855	479046	464675	877446
	Editing Efficacy	0.7754	0.7926	0.6939	0.7661	0.115	0.0194	0.2278	0.0079	0.0207
	CLIC4	CC131a	CC131b	CC131c	CC131d	CC131e	CC131f	CC131g	CC131h	CC141h
	Deletion	156712	61808	57043	181503	120950	1142	77769	450	14937
	Insertion	7354	54236	3001	5072	5124	154	3647	81	1482
	Translocation	2455	8002	998	3393	2472	50	1935	81	1319
	Editing Events	166521	124046	61042	189968	128546	1346	83351	612	17738
	Total Events	247947	221862	140112	253113	443065	517562	470329	374053	732791
	Editing Efficacy	0.6789	0.5735	0.441	0.757	0.293	0.0026	0.1805	0.0017	0.0256
	LNX1	CC132a	CC132b	CC132c	CC132d	CC132e	CC132f	CC132g	CC132h	CC141i
	Deletion	201637	87791	192697	188937	44629	22150	119758	1451	623
	Insertion	8806	12641	6120	5884	1225	586	3095	90	87
	Translocation	3096	3479	879	1837	465	311	1654	29	225
	Editing Events	213539	103911	199696	196658	46319	23047	124507	1570	935
	Total Events	291403	167910	510336	320056	228080	279785	432876	395994	746605
	Editing Efficacy	0.7399	0.631	0.3927	0.6193	0.2067	0.0828	0.2906	0.004	0.0015
	FGF18	CC129a	CC129b	CC129c	CC129d	CC129e	CC129f	CC129g	CC129h	CC141j
	Deletion	356047	252943	316498	183265	253284	188032	203986	1598	2677
	Insertion	25600	52719	16413	10525	14469	5250	9707	369	688
	Translocation	6735	7762	5513	3499	4288	2575	4137	480	479
	Editing Events	388382	313424	338424	197289	272041	195857	217830	2447	3844
	Total Events	499352	443316	576377	411496	613250	598112	398889	749043	792736
	Editing Efficacy	0.7876	0.7178	0.595	0.4866	0.4503	0.3309	0.5516	0.0035	0.0056
	P2RX5-TAX1BP3	CC130a	CC130b	CC130c	CC130d	CC130e	CC130f	CC130g	CC130h	CC141k
	Deletion	522430	195242	151326	250386	214365	112983	279422	1234	1959
	Insertion	22437	40316	4899	8030	6785	3725	9826	39	301
	Translocation	5551	5588	3715	3549	2790	2350	4628	165	307
	Editing Events	550418	241146	159940	261965	223940	119058	293876	1438	2567
	Total Events	694274	413571	536888	328494	448707	526869	603158	655391	1189541
	Editing Efficacy	0.8015	0.5955	0.3026	0.8067	0.5045	0.229	0.4942	0.0023	0.0024
	KLHL29	CC140a	CC140b	CC140c	CC140d	CC140e	CC140f	CC140g	CC140h	CC141l
	Deletion	93949	8513	27695	37894	180091	1141	75001	378	24362
	Insertion	5571	44997	650	1199	6831	66	3562	45	2052
	Translocation	2131	642	211	886	1673	35	1456	36	1809
	Editing Events	101651	54152	28556	39979	188595	1242	80019	459	28223
	Total Events	123643	65511	105249	48867	275589	91674	111913	60449	442083
	Editing Efficacy	0.8392	0.8308	0.2734	0.8313	0.6888	0.0136	0.7243	0.0077	0.065

## Sheet: Figure 3a
	Deletions%	LbCas12a	SpCas9	CasMINI	AsCas12a	CasMINI_ge4.1	AsCas12f1	Un1Cas12f1_ge4.1	PlmCasX	PlmCasX-R1-v2
	VEGFA_1	0.9147	0.7196	0.9624	0.9549	0.96	—	0.956	—	0.9108
	VEGFA_2	0.9284	0.8104	0.9618	0.9713	0.9565	0.9823	0.9514	—	—
	COL8A1	0.9299	0.4822	0.96	0.9216	0.9541	—	0.9472	—	0.9176
	NLRC4	0.9219	0.8094	0.9479	0.9627	0.9448	—	0.954	—	—
	NUDT16	0.8716	0.7778	0.9812	0.8978	0.9562	—	0.9597	—	—
	HBB	0.9244	0.836	0.966	0.9653	0.959	0.9695	0.9644	—	—
	INFg	0.9182	0.8303	0.9524	0.9416	0.9404	—	0.9508	—	—
	CLIC4	0.9411	0.4983	0.9345	0.9554	0.9409	—	0.933	—	—
	LNX1	0.9443	0.8449	0.965	0.9607	0.9635	0.9611	0.9619	—	—
	FGF18	0.9167	0.807	0.9352	0.9289	0.9311	0.96	0.9364	—	—
	P2RX5-TAX1BP3	0.9492	0.8096	0.9461	0.9558	0.9572	0.949	0.9508	—	—
	KLHL29	0.9242	0.1572	0.9698	0.9478	0.9549	—	0.9373	—	0.8632

## Sheet: Figure 3b
	VEGFA_1	LbCas12a	SpCas9	CasMINI	AsCas12a	CasMINI_ge4.1	AsCas12f1	Un1Cas12f1_ge4.1
	Small Del/Del	0.9619	0.9548	0.9898	0.9852	0.98	—	0.9844
	Large Del/Del	0.0381	0.0452	0.0102	0.0148	0.02	—	0.0156
	VEGFA_2	LbCas12a	SpCas9	CasMINI	AsCas12a	CasMINI_ge4.1	AsCas12f1	Un1Cas12f1_ge4.1
	Small Del/Del	0.9547	0.9665	0.9884	0.992	0.9724	0.9983	0.9784
	Large Del/Del	0.0453	0.0335	0.0116	0.008	0.0276	0.0017	0.0216
	COL8A1	LbCas12a	SpCas9	CasMINI	AsCas12a	CasMINI_ge4.1	AsCas12f1	Un1Cas12f1_ge4.1
	Small Del/Del	0.9823	0.9874	0.9962	0.9915	0.9946	—	0.9929
	Large Del/Del	0.0177	0.0126	0.0038	0.0085	0.0054	—	0.0071
	NLRC4	LbCas12a	SpCas9	CasMINI	AsCas12a	CasMINI_ge4.1	AsCas12f1	Un1Cas12f1_ge4.1
	Small Del/Del	0.9859	0.974	0.9903	0.993	0.9874	—	0.9887
	Large Del/Del	0.0141	0.026	0.0097	0.007	0.0126	—	0.0113
	NUDT16	LbCas12a	SpCas9	CasMINI	AsCas12a	CasMINI_ge4.1	AsCas12f1	Un1Cas12f1_ge4.1
	Small Del/Del	0.9703	0.9843	0.9946	0.9723	0.9902	—	0.9914
	Large Del/Del	0.0297	0.0157	0.0054	0.0277	0.0098	—	0.0086
	HBB	LbCas12a	SpCas9	CasMINI	AsCas12a	CasMINI_ge4.1	AsCas12f1	Un1Cas12f1_ge4.1
	Small Del/Del	0.9856	0.98	0.9943	0.9946	0.9957	0.9983	0.9941
	Large Del/Del	0.0144	0.02	0.0057	0.0054	0.0043	0.0017	0.0059
	IFNγ	LbCas12a	SpCas9	CasMINI	AsCas12a	CasMINI_ge4.1	AsCas12f1	Un1Cas12f1_ge4.1
	Small Del/Del	0.9822	0.9825	0.9854	0.9821	0.9576	—	0.9758
	Large Del/Del	0.0158	0.0149	0.0115	0.0165	0.008	—	0.0075
	CLIC4	LbCas12a	SpCas9	CasMINI	AsCas12a	CasMINI_ge4.1	AsCas12f1	Un1Cas12f1_ge4.1
	Small Del/Del	0.9853	0.9619	0.9885	0.9895	0.995	—	0.9948
	Large Del/Del	0.0147	0.0381	0.0115	0.0105	0.005	—	0.0052
	LNX1	LbCas12a	SpCas9	CasMINI	AsCas12a	CasMINI_ge4.1	AsCas12f1	Un1Cas12f1_ge4.1
	Small Del/Del	0.9816	0.9812	0.996	0.9891	0.992	0.9908	0.9898
	Large Del/Del	0.0184	0.0188	0.004	0.0109	0.008	0.0092	0.0102
	FGF18	LbCas12a	SpCas9	CasMINI	AsCas12a	CasMINI_ge4.1	AsCas12f1	Un1Cas12f1_ge4.1
	Small Del/Del	0.9534	0.9651	0.9763	0.9652	0.9715	0.9878	0.9673
	Large Del/Del	0.0466	0.0349	0.0237	0.0348	0.0285	0.0122	0.0327
	P2RX5-TAX1BP3	LbCas12a	SpCas9	CasMINI	AsCas12a	CasMINI_ge4.1	AsCas12f1	Un1Cas12f1_ge4.1
	Small Del/Del	0.9825	0.9599	0.991	0.9851	0.9857	0.9986	0.9855
	Large Del/Del	0.0175	0.0401	0.009	0.0149	0.0143	0.0014	0.0145
	KLHL29	LbCas12a	SpCas9	CasMINI	AsCas12a	CasMINI_ge4.1	AsCas12f1	Un1Cas12f1_ge4.1
	Small Del/Del	0.9733	0.9542	0.9897	0.9805	0.9839	—	0.9846
	Large Del/Del	0.0267	0.0458	0.0103	0.0195	0.0161	—	0.0154

## Sheet: Figure 3d
		deletion length
			SpCas9						AsCas12a						LbCas12a						Un1Cas12f1						CasMINI						geV4.1-CasMINI						AsCas12f1
		0-20 bp	20-40 bp	40-60 bp	60-100 bp			0-20 bp	20-40 bp	40-60 bp	60-100 bp			0-20 bp	20-40 bp	40-60 bp	60-100 bp			0-20 bp	20-40 bp	40-60 bp	60-100 bp			0-20 bp	20-40 bp	40-60 bp	60-100 bp			0-20 bp	20-40 bp	40-60 bp	60-100 bp			0-20 bp	20-40 bp	40-60 bp	60-100 bp
	VEGFA_1	89.92	6.76	2.12	1.25		VEGFA_1	90.27	7.97	1.36	0.43		VEGFA_1	80.59	15.36	3.01	1.04		VEGFA_1	81.11	16.33	2.06	0.51		VEGFA_1	90.44	8.32	0.9	0.35		VEGFA_1	81.47	15.82	2.14	0.58		VEGFA_1
	VEGFA_2	92.26	5.6	1.07	1.23		VEGFA_2	90.3	8.36	1.11	0.26		VEGFA_2	82.01	14.82	2.08	1.22		VEGFA_2	72.95	22.25	3.59	1.33		VEGFA_2	79.78	17.16	2.32	0.8		VEGFA_2	78.01	18.6	2.37	1.09		VEGFA_2	89.58	9.71	0.51	0.22
	COL8A1	95.28	3.77	0.63	0.33		COL8A1	85.34	11.85	1.81	1.02		COL8A1	83.33	13.54	2	1.17		COL8A1	68.05	23.96	6.6	1.41		COL8A1	91.09	7.58	1.12	0.21		COL8A1	59.85	30.13	8.54	1.49		COL8A1
	NLRC4	94.05	4.69	0.62	0.64		NLRC4	79.64	18.24	1.77	0.36		NLRC4	79.88	17.8	1.84	0.49		NLRC4	67.29	28.35	3.46	0.92		NLRC4	77.39	19.91	1.95	0.76		NLRC4	66.58	28.73	3.79	0.92		NLRC4
	NUDT16	16.17	57.57	23.2	3.07		NUDT16	42.35	17.79	30.44	9.5		NUDT16	54.81	19.2	19.78	6.22		NUDT16	51.35	21.03	15.43	12.26		NUDT16	73.76	21.13	3.55	1.58		NUDT16	42.83	24.28	18.74	14.26		NUDT16
	HBB	92.38	6.2	0.96	0.46		HBB	87.06	10.95	1.62	0.39		HBB	83.32	14.41	1.79	0.49		HBB	74.02	21.37	3.98	0.62		HBB	75.4	21.77	2.48	0.36		HBB	76.17	20.37	3	0.46		HBB	85.17	12.55	1.83	0.44
	INFg	94.72	4.46	0.47	0.41		INFg	66.33	31.19	2.14	0.54		INFg	72.12	25.65	1.92	0.42		INFg	48.13	46.66	4.8	0.46		INFg	52.06	42.82	4.66	0.56		INFg	63.34	34.49	1.83	0.5		INFg
	CLIC4	91.32	6.07	1.45	1.2		CLIC4	93.17	5.29	1.15	0.41		CLIC4	94.16	4.27	1.2	0.38		CLIC4	88.69	9.64	1.19	0.49		CLIC4	81.56	15.5	2.34	0.61		CLIC4	87.26	11.09	1.26	0.39		CLIC4
	LNX1	95.4	3.84	0.34	0.42		LNX1	90.7	7.96	0.66	0.68		LNX1	90	8.68	0.68	0.65		LNX1	74.49	22.68	2.53	0.31		LNX1	86.44	12.78	0.61	0.19		LNX1	74.94	22.95	1.88	0.26		LNX1	95.56	4.15	0.15	0.14
	FGF18	84.17	12.59	2.29	0.95		FGF18	73.52	20.8	4.01	1.68		FGF18	65.81	27.94	4.64	1.62		FGF18	54.13	35.87	7.05	2.94		FGF18	58.99	33.58	5.71	1.71		FGF18	58.94	32	6.54	2.52		FGF18	84.23	12.64	2.37	0.75
	P2RX5-TAX1BP3	82.79	12.57	2.87	1.88		P2RX5-TAX1BP3	89.39	7.62	1.67	1.4		P2RX5-TAX1BP3	80.77	16.06	2.2	1.03		P2RX5-TAX1BP3	41.31	43.98	12.28	2.48		P2RX5-TAX1BP3	77.22	19.1	3.14	0.56		P2RX5-TAX1BP3	44.65	41.6	11.71	2.07		P2RX5-TAX1BP3	95.02	4.4	0.48	0.11
	KLHL29	88.08	8.79	1.66	1.71		KLHL29	75.25	21.44	2.2	1.19		KLHL29	76.51	20.87	1.84	0.88		KLHL29	58.64	35.1	5.17	1.2		KLHL29	92.79	6.26	0.73	0.32		KLHL29	64.81	30.13	3.92	1.31		KLHL29

## Sheet: Figure 3e
		large deletion/Editing events	LbCas12a	SpCas9	CasMINI	AsCas12a	CasMINI_ge4.1	AsCas12f1	Un1Cas12f1_ge4.1
		VEGFA_1	0.0348	0.0325	0.0098	0.0142	0.0192	—	0.0149
		VEGFA_2	0.042	0.0271	0.0112	0.0078	0.0264	0.0017	0.0206
		COL8A1	0.0164	0.0061	0.0036	0.0078	0.0052	—	0.0067
		NLRC4	0.013	0.021	0.0092	0.0067	0.0119	—	0.0108
		NUDT16	0.0259	0.0123	0.0053	0.0249	0.0094	—	0.0083
		HBB	0.0133	0.0167	0.0055	0.0052	0.0041	0.0016	0.0057
		INFg	0.0145	0.0124	0.011	0.0156	0.0076	—	0.0071
		CLIC4	0.0138	0.019	0.0107	0.0101	0.0047	—	0.0048
		LNX1	0.0174	0.0159	0.0039	0.0105	0.0077	0.0089	0.0098
		FGF18	0.0427	0.0282	0.0222	0.0323	0.0266	0.0117	0.0306
		P2RX5-TAX1BP3	0.0166	0.0325	0.0086	0.0142	0.0137	0.0013	0.0138
		KLHL29	0.0247	0.0072	0.01	0.0185	0.0153	—	0.0144

## Sheet: Figure 4a
	Insertions%	LbCas12a	SpCas9	CasMINI	AsCas12a	CasMINI_ge4.1	AsCas12f1	Un1Cas12f1_ge4.1	PlmCasX	PlmCasX-R1-v2
	VEGFA_1	0.0564	0.2611	0.0266	0.0291	0.0277	—	0.0263	—	0.0607
	VEGFA_2	0.0567	0.1623	0.0268	0.0233	0.031	0.0142	0.0389	—	—
	COL8A1	0.0527	0.4835	0.0259	0.0634	0.0333	—	0.0239	—	0.0545
	NLRC4	0.0479	0.1518	0.0356	0.0223	0.0376	—	0.0264	—	—
	NUDT16	0.1143	0.1201	0.0151	0.0935	0.0412	—	0.0353	—	—
	HBB	0.0639	0.1502	0.0289	0.0266	0.0319	0.0216	0.0279	—	—
	INFg	0.064	0.1378	0.0367	0.037	0.0349	—	0.0377	—	—
	CLIC4	0.0442	0.4372	0.0492	0.0267	0.0399	—	0.0438	—	—
	LNX1	0.0412	0.1217	0.0306	0.0299	0.0264	0.0254	0.0249	—	—
	FGF18	0.0659	0.1682	0.0485	0.0533	0.0532	0.0268	0.0446	—	—
	P2RX5-TAX1BP3	0.0408	0.1672	0.0306	0.0307	0.0303	0.0313	0.0334	—	—
	KLHL29	0.0548	0.8309	0.0228	0.03	0.0362	—	0.0445	—	0.0727

## Sheet: Figure 4b
		insertion length
			SpCas9						AsCas12a						LbCas12a						Un1Cas12f1						CasMINI						geV4.1-CasMINI						AsCas12f1
		1 bp	2-25 bp	25-40 bp	>40 bp			1 bp	2-25 bp	25-40 bp	>40 bp			1 bp	2-25 bp	25-40 bp	>40 bp			1 bp	2-25 bp	25-40 bp	>40 bp			1 bp	2-25 bp	25-40 bp	>40 bp			1 bp	2-25 bp	25-40 bp	>40 bp			1 bp	2-25 bp	25-40 bp	>40 bp
	VEGFA_1	19.16	4.37	0.76	1.83		VEGFA_1	1.02	1.35	0.23	0.32		VEGFA_1	1.52	3.23	0.37	0.52		VEGFA_1	0.61	1.42	0.29	0.31		VEGFA_1	0.72	1.27	0.35	0.32		VEGFA_1	0.52	1.74	0.23	0.29		VEGFA_1
	VEGFA_2	11.17	3.69	0.37	1		VEGFA_2	0.69	1.27	0.16	0.2		VEGFA_2	1.46	3.7	0.29	0.23		VEGFA_2	0.83	2.65	0.13	0.29		VEGFA_2	0.76	1.29	0.26	0.37		VEGFA_2	0.57	2.06	0.24	0.24		VEGFA_2	0.69	0.56	0.09	0.08
	COL8A1	43.51	2.64	0.75	1.45		COL8A1	2.02	3.08	0.64	0.61		COL8A1	1.34	3.18	0.34	0.4		COL8A1	0.52	1.29	0.3	0.28		COL8A1	0.68	1.16	0.43	0.32		COL8A1	0.56	1.73	0.58	0.46		COL8A1
	NLRC4	9.69	3.14	0.77	1.59		NLRC4	0.59	1.11	0.27	0.25		NLRC4	0.95	3.13	0.25	0.45		NLRC4	0.61	1.35	0.33	0.35		NLRC4	0.93	1.72	0.46	0.44		NLRC4	0.74	1.8	0.54	0.68		NLRC4
	NUDT16	7.64	2.04	0.68	1.67		NUDT16	2.24	5.51	0.94	0.65		NUDT16	2.29	7.1	1.13	0.91		NUDT16	0.85	2.22	0.23	0.23		NUDT16	0.46	0.71	0.2	0.14		NUDT16	1.08	2.56	0.26	0.22		NUDT16
	HBB	7.15	3.62	1.52	2.73		HBB	0.62	1.6	0.22	0.22		HBB	1.2	4.65	0.26	0.3		HBB	0.61	1.71	0.25	0.22		HBB	0.61	1.64	0.28	0.36		HBB	0.6	1.87	0.4	0.32		HBB	0.41	1.11	0.28	0.36
	INFg	7.6	3.27	0.93	1.98		INFg	0.74	1.85	0.35	0.76		INFg	1.29	3.96	0.49	0.65		INFg	1.08	1.9	0.27	0.52		INFg	0.94	1.86	0.28	0.59		INFg	1.5	1.38	0.18	0.43		INFg
	CLIC4	37.72	4.19	0.46	1.35		CLIC4	0.48	1.62	0.25	0.32		CLIC4	0.87	2.82	0.28	0.45		CLIC4	2.07	1.79	0.2	0.31		CLIC4	2.02	2.32	0.28	0.29		CLIC4	2.08	1.56	0.14	0.21		CLIC4
	LNX1	2.81	5.69	1.17	2.5		LNX1	0.52	1.81	0.31	0.36		LNX1	0.59	2.81	0.28	0.45		LNX1	0.6	1.3	0.19	0.4		LNX1	1.33	1.25	0.14	0.34		LNX1	0.7	1.42	0.19	0.34		LNX1	1.03	0.96	0.23	0.32
	FGF18	10.72	4.62	0.46	1.02		FGF18	1.11	3.49	0.33	0.41		FGF18	1.17	5	0.18	0.24		FGF18	1.46	2.46	0.26	0.28		FGF18	1.62	2.41	0.33	0.48		FGF18	1.8	2.68	0.4	0.43		FGF18	0.81	1.41	0.22	0.25
	P2RX5-TAX1BP3	11.49	3.22	0.6	1.41		P2RX5-TAX1BP3	0.76	1.65	0.28	0.38		P2RX5-TAX1BP3	0.85	2.71	0.22	0.29		P2RX5-TAX1BP3	0.75	2.01	0.27	0.32		P2RX5-TAX1BP3	0.81	1.66	0.32	0.28		P2RX5-TAX1BP3	0.72	1.75	0.28	0.28		P2RX5-TAX1BP3	0.93	1.16	0.5	0.54
	KLHL29	79.85	2.95	0.11	0.18		KLHL29	0.7	1.59	0.22	0.5		KLHL29	1.4	3.24	0.32	0.52		KLHL29	0.98	2.51	0.25	0.71		KLHL29	0.57	1.33	0.15	0.22		KLHL29	0.79	2.22	0.17	0.45		KLHL29

## Sheet: Figure 4d
	Vector insertion number
	Locus	LbCas12a	SpCas9	CasMINI	AsCas12a	CasMINI_ge4.1	AsCas12f1	Un1Cas12f1_ge4.1
	VEGFA_1	12275	10478	3547	5651	3336	—	6545
	VEGFA_2	3588	8366	1884	2560	3793	390	2142
	COL8A1	2143	3070	1324	2482	1249	—	1526
	NLRC4	3945	6722	2318	1820	1723	—	3132
	NUDT16	2948	14024	1324	3946	742	—	631
	HBB	1597	2807	743	697	965	652	841
	IFNγ	3082	4748	959	3254	2539	—	1204
	CLIC4	1297	3386	1512	2264	1199	—	3015
	LNX1	1024	3240	493	1067	1426	550	1853
	FGF18	964	1823	1220	1156	1839	912	1962
	P2RX5-TAX1BP3	903	2386	2511	1988	2224	2942	1323
	KLHL29	2230	1086	755	2315	813	—	2530

[truncated: 5 more sheets: Figure 5a, Figure 5c, Figure S1b, Figure S2b, Figure S5]
